# Supplementary material for: Comprehensive Chloroplast Genomic Insights into Amaranthus: Resolving the Phylogenetic and Taxonomic Status of A. powellii and A. bouchonii
Source: Plants (Basel). 2025 Feb 20;14(5):649. doi: 10.3390/plants14050649 (PMC11902225; doi:10.3390/plants14050649)
Supplement: Supplementary file 1 [file plants-14-00649-s001.zip]

Archive with 22 entries (21 files):
- plants-3344668-supplementary/
- plants-3344668-supplementary/Figure 1.jpg
- plants-3344668-supplementary/Figure 1.pdf
- plants-3344668-supplementary/Figure 2.jpg
- plants-3344668-supplementary/Figure 2.pdf
- plants-3344668-supplementary/Figure 3.jpg
- plants-3344668-supplementary/Figure 3.pdf
- plants-3344668-supplementary/Figure 4.jpg
- plants-3344668-supplementary/Figure 4.pdf
- plants-3344668-supplementary/Figure 5.jpg
- plants-3344668-supplementary/Figure 5.pdf
- plants-3344668-supplementary/Figure 6.jpg
- plants-3344668-supplementary/Figure 6.pdf
- plants-3344668-supplementary/Figure S1.jpg
- plants-3344668-supplementary/Figure S1.pdf
- plants-3344668-supplementary/Figure S2.jpg
- plants-3344668-supplementary/Figure S2.pdf
- plants-3344668-supplementary/Figure S3.jpg
- plants-3344668-supplementary/Figure S3.pdf
- plants-3344668-supplementary/Figure S4 .jpg
- plants-3344668-supplementary/Figure S4 .pdf
- plants-3344668-supplementary/Supplementary Tables.xlsx
