# Supplementary material for: Comprehensive Chloroplast Genomic Insights into Amaranthus: Resolving the Phylogenetic and Taxonomic Status of A. powellii and A. bouchonii
Source: Plants (Basel). 2025 Feb 20;14(5):649. doi: 10.3390/plants14050649 (PMC11902225; doi:10.3390/plants14050649)
Supplement: Supplementary file 1 [file plants-14-00649-s001.zip › plants-3344668-supplementary/Supplementary Tables.xlsx]

## Sheet: Table S1
Table S1. Plastome composition, length and GC content in Amaranthus.
Species	Subgenus	Genome						LSC						SSC						IR
		Length	GC	Gene	CDS	tRNA	rRNA	Length	GC	Gene	CDS	tRNA	rRNA	Length	GC	Gene	CDS	tRNA	rRNA	Length	GC	Gene	CDS	tRNA	rRNA
A.blitum	Albersia	150596	36.5621	132	87	37	8	83993	34.3981	84	62	22	0	18057	30.1656	12	11	1	0	24193	42.7107	19	8	7	4
A.capensis	Albersia	150708	36.584	132	87	37	8	84089	34.4397	84	62	22	0	18075	30.1687	12	11	1	0	24192	42.7125	19	8	7	4
A.tricolor	Albersia	150718	36.5583	132	87	37	8	83890	34.407	84	62	22	0	18124	30.1148	12	11	1	0	24352	42.6618	19	8	7	4
A.crispus	Albersia	150539	36.5992	132	87	37	8	83925	34.4641	84	62	22	0	18060	30.1993	12	11	1	0	24197	42.6954	19	8	7	4
A.standleyanus	Albersia	150582	36.5907	132	87	37	8	83966	34.4532	84	62	22	0	18062	30.1849	12	11	1	0	24197	42.6954	19	8	7	4
A.deflexus	Albersia	150257	36.6312	132	87	37	8	83650	34.4985	84	62	22	0	18065	30.2297	12	11	1	0	24191	42.7142	19	8	7	4
A.viridis	Albersia	150452	36.6296	132	87	37	8	83832	34.4868	84	62	22	0	17914	30.2612	12	11	1	0	24353	42.66	19	8	7	4
A.albus	Albersia	150757	36.5343	132	87	37	8	84104	34.4003	84	62	22	0	18111	29.9928	12	11	1	0	24191	42.6977	19	8	7	4
A.blitoides	Albersia	150668	36.5353	132	87	37	8	84039	34.3876	84	62	22	0	18089	30.0404	12	11	1	0	24190	42.6995	19	8	7	4
A.polygonoides	Albersia	149949	36.5164	132	87	37	8	84057	34.3779	84	62	22	0	18124	30.1313	12	11	1	0	23804	42.7281	19	8	7	4
A.australis	Acndia	150011	36.622	132	87	37	8	83244	34.4866	84	62	22	0	18065	30.1744	12	11	1	0	24351	42.6635	19	8	7	4
A.cannabinus	Acndia	150677	36.5603	132	87	37	8	83888	34.4018	84	62	22	0	18085	30.1742	12	11	1	0	24352	42.6495	19	8	7	4
A.greggii	Acndia	150735	36.5847	132	87	37	8	83955	34.4351	84	62	22	0	18088	30.241	12	11	1	0	24346	42.6477	19	8	7	4
A.acanthochiton	Acndia	150653	36.5854	132	87	37	8	83927	34.4323	84	62	22	0	18034	30.2706	12	11	1	0	24346	42.6353	19	8	7	4
A.palmeri	Acndia	150717	36.5984	132	87	37	8	83993	34.4469	84	62	22	0	18030	30.2773	12	11	1	0	24347	42.65	19	8	7	4
A.watsonii	Acndia	150706	36.6057	132	87	37	8	83986	34.4498	84	62	22	0	18026	30.2896	12	11	1	0	24347	42.6623	19	8	7	4
A.tuberculatus	Acndia	150680	36.6061	132	87	37	8	84106	34.4672	84	62	22	0	18042	30.2572	12	11	1	0	24186	42.6983	19	8	7	4
A.arenicola	Acndia	150655	36.6062	132	87	37	8	83926	34.4625	84	62	22	0	18037	30.2711	12	11	1	0	24346	42.6477	19	8	7	4
A.floridanus	Acndia	150670	36.5965	132	87	37	8	83935	34.454	84	62	22	0	18043	30.2444	12	11	1	0	24346	42.6436	19	8	7	4
A.bouchonii	Amaranthus	150721	36.5901	132	87	37	8	83903	34.4624	84	62	22	0	18100	30.1989	12	11	1	0	24359	42.629	19	8	7	4
A.retroflexus	Amaranthus	150710	36.5921	132	87	37	8	83892	34.4669	84	62	22	0	18100	30.2044	12	11	1	0	24359	42.6249	19	8	7	4
A.dubius	Amaranthus	150520	36.6157	132	87	37	8	83869	34.4728	84	62	22	0	17947	30.2669	12	11	1	0	24352	42.6454	19	8	7	4
A.spinosus	Amaranthus	150524	36.6081	132	87	37	8	84040	34.4634	84	62	22	0	17940	30.262	12	11	1	0	24192	42.6918	19	8	7	4
A.powellii_1	Amaranthus	150775	36.5604	132	87	37	8	84083	34.3946	84	62	22	0	17990	30.2279	12	11	1	0	24351	42.6389	19	8	7	4
A.powellii_2	Amaranthus	150818	36.556	132	87	37	8	84100	34.3912	84	62	22	0	18016	30.2176	12	11	1	0	24351	42.6389	19	8	7	4
A.hybridus	Amaranthus	150759	36.565	132	87	37	8	84103	34.3971	84	62	22	0	17954	30.244	12	11	1	0	24351	42.6389	19	8	7	4
A.cruentus	Amaranthus	150756	36.5664	132	87	37	8	84100	34.3995	83	61	22	0	17954	30.244	12	11	1	0	24351	42.6389	19	8	7	4
A.hypochondriacus	Amaranthus	150757	36.5661	132	87	37	8	84101	34.3991	83	62	22	0	17954	30.244	12	11	1	0	24351	42.6389	19	8	7	4

## Sheet: Table S2
Table S2. Functional genes composition of the chloroplast genome of Amaranthus.
Category	Gene Group	Gene Name
Photosynthesis	Subunits of photosystem I	psaB, psaA, psaI, psaJ, psaC
	Subunits of photosystem II	psbA, psbK, psbI, psbM, psbD, psbC, psbZ, psbJ, psbL, psbF, psbE, psbB, psbT, psbH
	Subunits of NADH dehydrogenase	ndhJ, ndhK, ndhC, ndhB (×2), ndhF, ndhD, ndhE, ndhG, ndhI, ndhA, ndhH
	Subunits of cytochrome b/f complex	petN, petA, petL, petG, petB, petD
	Subunits of ATP synthase	atpA, atpF, atpH, atpI, atpE, atpB
	Large subunit of rubisco	rbcL
Genetic System Genes	Proteins of large ribosomal subunit	rpl33, rpl20, rpl36, rpl14, rpl16, rpl22, rpl2 (×2), rpl23 (×2), rpl32
	Proteins of small ribosomal subunit	rps16, rps2, rps14, rps4, rps18, rps11, rps8, rps3, rps19, rps7 (×2), rps15, rps12
	Subunits of RNA polymerase	rpoC2, rpoC1, rpoB, rpoA
	Ribosomal RNAs	rrn16 (×2), rrn23 (×2), rrn4.5 (×2), rrn5 (×2)
	Transfer RNAs	trnH-GUG, trnK-UUU, trnQ-UUG, trnS-GCU, trnG-UCC, trnR-UCU, trnC-GCA, trnD-GUC, trnY-GUA, trnE-UUC, trnT-GGU, trnS-UGA, trnG-GCC, trnfM-CAU, trnS-GGA, trnT-UGU, trnL-UAA, trnF-GAA, trnV-UAC, trnM-CAU, trnW-CCA, trnP-UGG, trnI-CAU (×2), trnL-CAA (×2), trnV-GAC (×2), trnI-GAU (×2), trnA-UGC (×2), trnR-ACG (×2), trnN-GUU (×2), trnL-UAG
Other genes	Maturase	matK
	Protease	clpP
	Envelope membrane protein	cemA
	Acetyl-CoA carboxylase	accD
	c-type cytochrome synthesis gene	ccsA
	Translation initiation factor	infA
Gene of unknown function	Other	pbf1, ycf1 (×2), ycf2 (×2), ycf3, ycf4, ycf15 (×2)

## Sheet: Table S3
Table S3. Number and types of microsatellites in the Amaranthus.
Species	total	Mono	Di	Tri	Tetra	Penta	Hexa
A.cruentus	71	49	6	3	11	1	1
A.hybridus	71	49	6	3	11	1	1
A.hypochondriacus	71	49	6	3	11	1	1
A.acanthochiton	73	50	7	4	11	0	1
A.spinosus	74	50	6	5	11	0	2
A.arenicola	75	53	7	4	10	0	1
A.australis	75	49	8	5	12	0	1
A.capensis	75	52	8	2	12	0	1
A.palmeri	75	51	8	4	11	0	1
A.polygonoides	76	51	10	3	11	0	1
A.tricolor	76	51	9	4	11	0	1
A.blitum	77	56	7	3	10	0	1
A.bouchonii	77	54	6	5	11	0	1
A.deflexus	77	52	8	4	12	0	1
A.retroflexus	77	54	6	5	11	0	1
A.dubius	78	54	6	5	11	0	2
A.floridanus	78	56	7	4	10	0	1
A.watsonii	78	54	8	4	11	0	1
A.cannabinus	79	51	8	4	14	1	1
A.tuberculatus	79	57	7	4	10	0	1
A.crispus	80	56	9	3	11	0	1
A.viridis	80	57	8	3	11	0	1
A.albus	81	56	8	4	12	0	1
A.powellii_1	81	57	7	3	11	1	2
A.powellii_2	81	57	7	3	11	1	2
A.standleyanus	81	57	9	3	11	0	1
A.greggii	82	59	7	4	11	0	1
A.blitoides	85	58	8	5	13	0	1
total	2163	1499	207	106	313	6	32

## Sheet: Table S4
Table S4. Number and types of scattered repeats in the genus Amaranthus.
Species	P	F	R	C	total
A.acanthochiton	23	14			37
A.albus	23	16			39
A.arenicola	23	14	1		38
A.australis	24	15			39
A.blitoides	24	17		1	42
A.blitum	21	15	2		38
A.bouchonii	21	17	4		42
A.cannabinus	23	15			38
A.capensis	23	15	1		39
A.crispus	21	14			35
A.cruentus	22	18	1		41
A.deflexus	22	16			38
A.dubius	22	14	1		37
A.floridanus	23	14	1		38
A.greggii	23	16	1		40
A.hybridus	22	18	1		41
A.hypochondriacus	22	18			40
A.palmeri	22	14	1		37
A.polygonoides	21	14	1		36
A.powellii_1	21	19	1		41
A.powellii_2	21	19	1		41
A.retroflexus	21	16	4		41
A.spinosus	22	14	1		37								'''9UV57
A.standleyanus	22	14			36
A.tricolor	21	16	1		38
A.tuberculatus	24	14	1		39
A.viridis	22	15	2		39
A.watsonii	22	14	1		37
total	621	435	27	1	1084

## Sheet: Table S5
Table S5. Number of codons used in Amaranthus.
codon	Total	A.acanthochiton_	A.albus	A.arenicola	A.australis	A.blitoides	A.blitum	A.bouchonii	A.cannabinus	A.capensis	A.crispus	A.cruentus	A.deflexus	A.dubius	A.floridanus	A.greggii	A.hybridus	A.hypochondriacus	A.palmeri	A.polygonoides	A.powellii_2_	A.powellii_1_	A.retroflexus	A.spinosus	A.standleyanus	A.tricolor	A.tuberculatus	A.viridis	A.watsonii
UGC(CYS)	2076	74	74	74	73	74	76	74	74	76	74	74	74	74	74	74	75	74	75	74	74	74	74	74	74	74	74	74	73
CGC(ARG)	2626	95	92	94	96	90	94	95	93	91	92	95	92	96	94	94	96	95	95	91	95	95	95	96	92	92	94	92	95
CGG(ARG)	3089	114	110	113	111	110	110	109	111	110	111	108	111	109	113	111	109	108	111	109	109	109	108	109	111	111	113	110	111
AGC(SER)	3565	128	126	128	125	126	120	128	125	126	127	128	127	128	128	128	135	128	128	126	129	128	129	127	127	125	128	129	128
ACG(THR)	3924	139	140	140	138	136	140	140	141	141	139	141	139	144	140	142	144	141	139	137	141	141	142	143	139	139	140	139	139
GUC(VAL)	4059	146	145	146	147	144	146	144	145	143	145	144	143	143	146	147	147	144	146	146	144	144	143	143	145	147	145	145	146
CCG(PRO)	4292	154	151	154	153	153	151	154	152	153	153	154	153	155	153	153	157	154	154	148	154	154	154	155	153	154	153	153	153
CAC(HIS)	4486	158	162	158	162	163	160	161	162	161	162	160	161	160	158	159	161	160	160	155	160	160	161	160	162	160	158	162	160
GCG(ALA)	4538	158	162	164	158	163	159	163	159	159	160	164	161	164	164	158	169	164	162	162	165	164	164	163	160	160	164	163	162
CUG(LEU)	4786	168	169	171	173	172	173	170	169	170	171	171	171	173	171	172	176	171	171	167	171	171	170	172	171	169	171	171	171
AGG(ARG)	4814	170	174	169	172	174	173	171	174	176	175	171	172	172	169	170	175	171	170	169	172	172	172	172	175	172	170	172	170
GGC(GLY)	4937	174	174	177	172	177	176	174	176	179	178	176	179	175	178	177	178	176	176	177	176	176	174	176	178	177	177	179	175
CUC(LEU)	4972	177	178	177	178	178	177	175	178	179	179	178	177	179	177	177	180	178	177	172	179	179	177	180	179	175	179	176	177
UAC(TYR)	5176	185	184	185	184	184	185	186	184	185	184	185	184	187	185	184	190	185	185	181	186	186	187	185	183	183	185	184	185
CCC(PRO)	5357	190	189	191	191	188	193	192	191	192	191	192	192	191	190	193	195	192	188	190	192	192	192	190	191	197	190	193	189
GUG(VAL)	5535	200	196	199	197	195	197	198	195	197	197	199	197	197	199	199	202	199	200	186	199	199	197	196	197	201	197	197	203
CAG(GLN)	5601	198	202	198	198	198	199	202	198	201	198	202	200	205	198	197	205	202	198	197	202	202	204	204	198	198	200	199	198
UCG(SER)	6106	220	218	217	217	215	213	219	217	220	215	219	219	222	217	219	226	219	219	213	219	219	219	221	215	216	217	217	219
GCC(ALA)	6136	221	217	221	217	217	218	222	218	219	216	220	219	220	221	217	226	220	219	215	220	220	221	220	216	217	221	221	217
GAC(ASP)	6227	223	218	222	224	221	220	224	225	220	221	223	221	223	221	221	231	223	223	220	223	223	224	222	221	223	222	222	223
UGU(CYS)	6356	227	226	227	226	227	226	228	226	227	226	228	226	228	227	227	234	228	226	220	228	228	228	228	226	227	227	226	228
ACC(THR)	6649	238	234	238	235	232	235	240	234	234	235	240	236	240	238	239	243	240	238	238	239	239	240	241	235	236	238	236	238
GGG(GLY)	8306	296	295	295	294	299	296	297	293	299	296	299	294	298	295	297	309	299	296	287	299	298	297	297	296	298	295	296	296
AAC(ASN)	8329	298	298	300	297	291	297	300	298	294	296	300	294	299	300	296	303	300	299	287	299	299	300	297	296	295	301	296	299
CCA(PRO)	8610	305	308	305	308	306	308	306	308	308	308	306	310	310	307	306	308	306	309	311	306	306	306	308	308	308	307	309	309
GAG(GLU)	8742	314	311	314	312	311	312	311	311	309	311	312	312	313	314	314	316	312	315	305	312	312	311	312	311	311	313	315	316
UCC(SER)	9044	324	325	324	324	324	323	323	324	321	325	319	326	317	324	321	324	319	325	323	319	319	323	318	326	324	324	331	325
AAG(LYS)	9830	354	348	353	350	352	346	350	349	350	350	351	347	352	353	351	361	351	357	343	350	350	350	352	350	350	353	351	356
CGU(ARG)	10211	366	365	365	367	369	362	364	367	362	365	365	364	362	365	364	369	365	366	363	364	364	364	362	365	362	364	365	366
GCA(ALA)	10718	385	385	383	388	385	385	381	387	381	381	382	381	384	383	385	387	382	382	378	382	382	382	384	381	380	383	377	382
CGA(ARG)	11157	395	396	397	394	398	401	398	399	401	399	399	400	398	398	398	403	399	397	395	400	400	399	400	399	399	400	399	396
UCA(SER)	11554	413	414	413	412	413	418	409	411	414	419	411	415	409	414	412	419	411	410	408	410	410	409	410	418	415	415	412	410
CUA(LEU)	11678	418	419	418	417	417	416	420	417	420	416	415	419	413	418	418	419	415	419	418	414	414	418	414	416	418	417	417	418
AUC(ILE)	11636	415	413	415	411	416	414	420	413	413	415	416	414	418	415	417	425	416	416	408	415	415	422	417	415	410	419	416	417
AGU(SER)	11923	423	427	423	424	425	428	425	424	424	422	426	424	428	423	424	457	426	424	418	425	426	426	428	422	428	424	425	424
ACA(THR)	12069	431	428	431	431	432	430	432	430	431	432	430	427	430	431	430	440	430	431	433	430	430	432	429	432	432	431	432	431
CCU(PRO)	12239	440	438	440	437	439	435	436	438	434	436	437	434	436	440	438	445	437	438	437	437	437	436	435	436	430	440	435	438
AGA(ARG)	12594	449	455	449	449	455	450	449	447	452	454	448	452	448	448	449	457	448	448	442	447	447	451	450	454	448	451	449	448
CAU(HIS)	12758	455	457	453	456	454	461	452	456	462	458	452	458	454	453	457	465	452	454	451	452	452	454	454	458	460	455	459	454
UGG(TRP)	13079	467	469	467	468	469	467	466	468	467	469	466	470	467	467	467	475	466	467	452	466	466	467	467	469	467	468	469	466
GUA(VAL)	14590	520	522	519	521	520	520	522	520	519	521	520	524	524	519	519	532	520	519	521	519	519	525	522	520	518	521	525	519
UUC(PHE)	14723	528	525	529	522	523	522	526	523	525	525	525	527	529	529	525	534	525	528	511	525	525	528	529	525	523	531	528	528
GUU(VAL)	14873	532	528	531	531	532	528	531	533	528	530	532	532	532	531	531	539	532	535	530	529	529	531	529	530	529	532	532	534
ACU(THR)	15244	546	544	546	548	547	542	542	546	547	546	542	547	540	545	545	552	542	544	542	542	542	541	541	546	545	544	546	544
UUG(LEU)	15759	561	563	562	564	563	560	563	564	567	560	565	560	565	562	563	577	565	561	553	565	565	563	565	560	560	561	562	560
UCU(SER)	15886	566	568	566	566	568	571	566	568	568	570	565	566	566	566	570	580	565	565	556	566	566	568	566	570	574	568	567	565
GGU(GLY)	15894	566	572	565	572	568	572	567	571	565	567	565	568	566	564	565	580	565	566	569	567	567	568	566	567	565	565	570	566
CUU(LEU)	16796	601	602	601	597	599	597	599	599	596	600	599	599	599	601	599	610	599	601	595	600	601	599	599	599	603	601	600	601
AUG(MET)	17357	618	625	618	616	622	620	615	617	622	626	615	623	620	618	619	637	615	618	616	615	615	620	620	625	617	625	622	618
GCU(ALA)	17853	638	636	635	642	635	638	639	639	637	638	638	637	639	635	638	643	638	638	632	638	638	639	639	638	635	635	636	640
AUA(ILE)	19918	712	713	710	714	713	714	708	715	710	707	712	712	709	710	710	721	712	712	711	712	712	708	709	709	713	709	710	711
GGA(GLY)	20291	726	724	725	727	719	723	726	724	724	723	724	722	726	725	726	732	724	726	725	725	724	727	723	723	723	725	722	728
CAA(GLN)	20522	734	728	733	733	735	734	734	731	728	731	733	732	733	732	733	753	733	735	719	734	734	734	733	731	734	733	731	734
UAU(TYR)	22646	809	807	810	807	807	804	809	807	805	805	811	806	809	810	811	830	811	810	807	810	810	807	809	806	807	809	803	810
GAU(ASP)	24056	856	862	857	857	862	860	857	857	863	862	857	860	858	858	858	887	857	856	848	856	856	859	858	862	859	859	860	855
UUA(LEU)	25621	914	912	916	915	915	920	911	915	916	919	914	911	914	915	914	927	914	912	914	915	915	911	913	919	919	915	913	913
AAU(ASN)	27775	990	993	987	988	997	994	991	988	993	992	988	991	994	988	991	1029	988	986	981	990	990	996	993	992	993	993	992	987
UUU(PHE)	28692	1022	1026	1022	1028	1029	1026	1023	1029	1022	1025	1023	1025	1021	1022	1025	1049	1023	1019	1024	1025	1025	1025	1022	1025	1021	1023	1025	1018
GAA(GLU)	29878	1065	1068	1067	1066	1067	1062	1066	1068	1064	1065	1066	1066	1070	1068	1066	1093	1066	1064	1056	1066	1066	1068	1068	1065	1071	1069	1067	1065
AAA(LYS)	31025	1105	1107	1105	1109	1098	1112	1107	1111	1110	1105	1109	1109	1105	1105	1106	1136	1109	1102	1103	1111	1110	1110	1103	1105	1110	1106	1114	1103
AUU(ILE)	32549	1154	1162	1156	1159	1166	1171	1161	1160	1171	1165	1158	1166	1166	1156	1158	1192	1158	1156	1150	1160	1159	1166	1165	1166	1166	1160	1166	1156
Amino acid	total
CYS	8432 (1.14%)	301	300	301	299	301	302	302	300	303	300	302	300	302	301	301	309	302	301	294	302	302	302	302	300	301	301	300	301
LEU	79612 (10.73%)	2839	2843	2845	2844	2844	2843	2838	2842	2848	2845	2842	2837	2843	2844	2843	2889	2842	2841	2819	2844	2845	2838	2843	2844	2844	2844	2839	2840
ILE	64103 (8.64%)	2281	2288	2281	2284	2295	2299	2289	2288	2294	2287	2286	2292	2293	2281	2285	2338	2286	2284	2269	2287	2286	2296	2291	2290	2289	2288	2292	2284
SER	58078 (7.83%)	2074	2078	2071	2068	2071	2073	2070	2069	2073	2078	2068	2077	2070	2072	2074	2141	2068	2071	2044	2068	2068	2074	2070	2078	2082	2076	2081	2071
GLY	49428 (6.66%)	1762	1765	1762	1765	1763	1767	1764	1764	1767	1764	1764	1763	1765	1762	1765	1799	1764	1764	1758	1767	1765	1766	1762	1764	1763	1762	1767	1765
ARG	44491 (6.00%)	1589	1592	1587	1589	1596	1590	1586	1591	1592	1596	1586	1591	1585	1587	1586	1609	1586	1587	1569	1587	1587	1589	1589	1596	1584	1592	1587	1586
PHE	43415 (5.85%)	1550	1551	1551	1550	1552	1548	1549	1552	1547	1550	1548	1552	1550	1551	1550	1583	1548	1547	1535	1550	1550	1553	1551	1550	1544	1554	1553	1546
LYS	40855 (5.51%)	1459	1455	1458	1459	1450	1458	1457	1460	1460	1455	1460	1456	1457	1458	1457	1497	1460	1459	1446	1461	1460	1460	1455	1455	1460	1459	1465	1459
ALA	39245 (5.29%)	1402	1400	1403	1405	1400	1400	1405	1403	1396	1395	1404	1398	1407	1403	1398	1425	1404	1401	1387	1405	1404	1406	1406	1395	1392	1403	1397	1401
VAL	39057 (5.27%)	1398	1391	1395	1396	1391	1391	1395	1393	1387	1393	1395	1396	1396	1395	1396	1420	1395	1400	1383	1391	1391	1396	1390	1392	1395	1395	1399	1402
GLU	38620 (5.21%)	1379	1379	1381	1378	1378	1374	1377	1379	1373	1376	1378	1378	1383	1382	1380	1409	1378	1379	1361	1378	1378	1379	1380	1376	1382	1382	1382	1381
THR	37886 (5.11%)	1354	1346	1355	1352	1347	1347	1354	1351	1353	1352	1353	1349	1354	1354	1356	1379	1353	1352	1350	1352	1352	1355	1354	1352	1352	1353	1353	1352
ASN	36104 (4.87%)	1288	1291	1287	1285	1288	1291	1291	1286	1287	1288	1288	1285	1293	1288	1287	1332	1288	1285	1268	1289	1289	1296	1290	1288	1288	1294	1288	1286
PRO	30498 (4.11%)	1089	1086	1090	1089	1086	1087	1088	1089	1087	1088	1089	1089	1092	1090	1090	1105	1089	1089	1086	1089	1089	1088	1088	1088	1089	1090	1090	1089
ASP	30283 (4.08%)	1079	1080	1079	1081	1083	1080	1081	1082	1083	1083	1080	1081	1081	1079	1079	1118	1080	1079	1068	1079	1079	1083	1080	1083	1082	1081	1082	1078
TYR	27822 (3.75%)	994	991	995	991	991	989	995	991	990	989	996	990	996	995	995	1020	996	995	988	996	996	994	994	989	990	994	987	995
GLN	26123 (3.52%)	932	930	931	931	933	933	936	929	929	929	935	932	938	930	930	958	935	933	916	936	936	938	937	929	932	933	930	932
MET	17357 (2.34%)	618	625	618	616	622	620	615	617	622	626	615	623	620	618	619	637	615	618	616	615	615	620	620	625	617	625	622	618
HIS	17244 (2.32%)	613	619	611	618	617	621	613	618	623	620	612	619	614	611	616	626	612	614	606	612	612	615	614	620	620	613	621	614
TRP	13079 (1.76%)	467	469	467	468	469	467	466	468	467	469	466	470	467	467	467	475	466	467	452	466	466	467	467	469	467	468	469	466

## Sheet: Table S6
Table S6. Codon usage preferences in Amaranthus.
Codon	A.acanthochiton	A.albus	A.arenicola	A.australis	A.blitoides	A.blitum	A.bouchonii	A.cannabinus	A.capensis	A.crispus	A.cruentus	A.deflexus	A.dubius	A.floridanus	A.greggii	A.hybridus	A.hypochondriacus	A.palmeri	A.polygonoides	A.powellii_2_	A.powellii_1_	A.retroflexus	A.spinosus	A.standleyanus	A.tricolor	A.tuberculatus	A.viridis	A.watsonii
GCU(ALA)	1.82	1.81	1.83	1.82	1.82	1.82	1.81	1.83	1.82	1.82	1.82	1.82	1.83	1.81	1.82	1.71	1.78	1.82	1.71	1.82	1.82	1.82	1.81	1.77	1.81	1.81	1.82	1.83	1.82	1.83	1.83	1.83	1.82	1.82	1.81	1.81	1.81	1.75	1.81	1.78
GCC(ALA)	0.63	0.63	0.62	0.63	0.62	0.62	0.63	0.62	0.62	0.63	0.63	0.63	0.62	0.62	0.63	0.69	0.61	0.62	0.69	0.63	0.63	0.63	0.64	0.65	0.63	0.64	0.63	0.62	0.63	0.62	0.63	0.62	0.62	0.63	0.62	0.62	0.63	0.65	0.63	0.62
GCA(ALA)	1.1	1.09	1.11	1.09	1.11	1.09	1.09	1.1	1.09	1.09	1.09	1.09	1.09	1.14	1.12	1.11	1.11	1.1	1.11	1.09	1.08	1.09	1.11	1.11	1.15	1.12	1.09	1.09	1.09	1.09	1.09	1.09	1.1	1.09	1.1	1.15	1.09	1.14	1.14	1.15
GCG(ALA)	0.45	0.46	0.45	0.46	0.45	0.46	0.46	0.45	0.46	0.46	0.46	0.46	0.46	0.43	0.42	0.49	0.49	0.45	0.49	0.47	0.47	0.47	0.44	0.47	0.41	0.43	0.47	0.46	0.46	0.46	0.46	0.46	0.46	0.46	0.47	0.42	0.47	0.47	0.41	0.45
UGU(CYS)	1.51	1.51	1.51	1.51	1.51	1.51	1.51	1.51	1.51	1.5	1.51	1.51	1.51	1.51	1.51	1.49	1.4	1.5	1.49	1.51	1.51	1.51	1.47	1.5	1.51	1.5	1.51	1.51	1.51	1.51	1.5	1.51	1.51	1.51	1.51	1.53	1.51	1.46	1.5	1.51
UGC(CYS)	0.49	0.49	0.49	0.49	0.49	0.49	0.49	0.49	0.49	0.5	0.49	0.49	0.49	0.49	0.49	0.51	0.6	0.5	0.51	0.49	0.49	0.49	0.53	0.5	0.49	0.5	0.49	0.49	0.49	0.49	0.5	0.49	0.49	0.49	0.49	0.47	0.49	0.54	0.5	0.49
GAU(ASP)	1.59	1.59	1.59	1.59	1.58	1.59	1.59	1.59	1.59	1.59	1.59	1.59	1.59	1.63	1.62	1.58	1.57	1.59	1.58	1.59	1.59	1.59	1.6	1.61	1.62	1.61	1.59	1.59	1.59	1.59	1.59	1.59	1.6	1.59	1.59	1.62	1.59	1.6	1.61	1.6
GAC(ASP)	0.41	0.41	0.41	0.41	0.42	0.41	0.41	0.41	0.41	0.41	0.41	0.41	0.41	0.37	0.38	0.42	0.43	0.41	0.42	0.41	0.41	0.41	0.4	0.39	0.38	0.39	0.41	0.41	0.41	0.41	0.41	0.41	0.4	0.41	0.41	0.38	0.41	0.4	0.39	0.4
GAA(GLU)	1.54	1.54	1.55	1.55	1.55	1.55	1.54	1.54	1.55	1.54	1.55	1.55	1.54	1.55	1.52	1.51	1.59	1.55	1.52	1.55	1.54	1.55	1.5	1.53	1.53	1.54	1.55	1.55	1.55	1.55	1.55	1.55	1.55	1.55	1.55	1.55	1.55	1.55	1.54	1.53
GAG(GLU)	0.46	0.46	0.45	0.45	0.45	0.45	0.46	0.46	0.45	0.46	0.45	0.45	0.46	0.45	0.48	0.49	0.41	0.45	0.48	0.45	0.46	0.45	0.5	0.47	0.47	0.46	0.45	0.45	0.45	0.45	0.45	0.45	0.45	0.45	0.45	0.45	0.45	0.45	0.46	0.47
UUU(PHE)	1.32	1.32	1.33	1.32	1.33	1.32	1.32	1.32	1.32	1.32	1.32	1.32	1.32	1.33	1.32	1.34	1.32	1.33	1.34	1.32	1.32	1.32	1.32	1.37	1.34	1.35	1.32	1.32	1.32	1.32	1.32	1.32	1.32	1.32	1.33	1.35	1.32	1.34	1.35	1.35
UUC(PHE)	0.68	0.68	0.67	0.68	0.67	0.68	0.68	0.68	0.68	0.68	0.68	0.68	0.68	0.67	0.68	0.66	0.68	0.67	0.66	0.68	0.68	0.68	0.68	0.63	0.66	0.65	0.68	0.68	0.68	0.68	0.68	0.68	0.68	0.68	0.67	0.65	0.68	0.66	0.65	0.65
GGU(GLY)	1.29	1.28	1.3	1.29	1.3	1.29	1.28	1.28	1.29	1.29	1.29	1.29	1.28	1.32	1.29	1.24	1.29	1.29	1.24	1.29	1.29	1.28	1.3	1.31	1.31	1.3	1.28	1.28	1.29	1.29	1.28	1.29	1.3	1.28	1.29	1.31	1.28	1.28	1.3	1.29
GGC(GLY)	0.4	0.4	0.39	0.4	0.4	0.4	0.41	0.4	0.4	0.4	0.4	0.4	0.4	0.36	0.36	0.4	0.39	0.4	0.41	0.39	0.41	0.4	0.41	0.4	0.38	0.39	0.4	0.4	0.41	0.4	0.41	0.4	0.39	0.4	0.4	0.36	0.4	0.37	0.38	0.37
GGA(GLY)	1.65	1.64	1.65	1.65	1.64	1.64	1.64	1.64	1.64	1.65	1.64	1.64	1.65	1.65	1.66	1.61	1.67	1.64	1.6	1.65	1.63	1.65	1.62	1.67	1.62	1.64	1.64	1.64	1.64	1.64	1.64	1.64	1.64	1.64	1.63	1.64	1.64	1.68	1.63	1.64
GGG(GLY)	0.67	0.67	0.66	0.67	0.66	0.67	0.67	0.67	0.67	0.67	0.68	0.67	0.67	0.68	0.68	0.74	0.65	0.67	0.75	0.67	0.67	0.68	0.67	0.63	0.69	0.67	0.68	0.68	0.67	0.67	0.68	0.67	0.67	0.67	0.68	0.69	0.67	0.67	0.7	0.7
CAU(HIS)	1.48	1.48	1.47	1.47	1.47	1.47	1.48	1.48	1.47	1.47	1.47	1.47	1.47	1.48	1.5	1.5	1.47	1.48	1.49	1.48	1.48	1.48	1.47	1.5	1.5	1.5	1.48	1.48	1.48	1.48	1.48	1.48	1.48	1.48	1.47	1.52	1.48	1.52	1.48	1.51
CAC(HIS)	0.52	0.52	0.53	0.53	0.53	0.53	0.52	0.52	0.53	0.53	0.53	0.53	0.53	0.52	0.5	0.5	0.53	0.52	0.51	0.52	0.52	0.52	0.53	0.5	0.5	0.5	0.52	0.52	0.52	0.52	0.52	0.52	0.52	0.52	0.53	0.48	0.52	0.48	0.52	0.49
AUU(ILE)	1.52	1.52	1.52	1.52	1.52	1.52	1.52	1.52	1.52	1.52	1.52	1.52	1.52	1.5	1.49	1.51	1.52	1.53	1.51	1.52	1.53	1.53	1.5	1.53	1.5	1.52	1.52	1.53	1.53	1.53	1.53	1.53	1.52	1.53	1.52	1.51	1.52	1.53	1.52	1.54
AUC(ILE)	0.55	0.55	0.54	0.55	0.54	0.54	0.55	0.55	0.54	0.55	0.55	0.55	0.55	0.51	0.56	0.55	0.61	0.54	0.56	0.55	0.54	0.55	0.55	0.51	0.53	0.51	0.55	0.54	0.54	0.54	0.54	0.54	0.54	0.55	0.54	0.51	0.55	0.53	0.52	0.51
AUA(ILE)	0.94	0.94	0.94	0.93	0.94	0.94	0.94	0.93	0.94	0.94	0.94	0.94	0.94	0.98	0.95	0.93	0.87	0.93	0.94	0.93	0.93	0.93	0.95	0.95	0.97	0.98	0.93	0.94	0.93	0.93	0.93	0.93	0.93	0.93	0.93	0.98	0.93	0.94	0.97	0.95
AAA(LYS)	1.51	1.51	1.52	1.52	1.52	1.52	1.51	1.52	1.52	1.51	1.52	1.52	1.51	1.51	1.5	1.51	1.55	1.53	1.51	1.52	1.52	1.52	1.51	1.54	1.51	1.48	1.52	1.52	1.52	1.52	1.52	1.52	1.52	1.52	1.51	1.51	1.52	1.56	1.49	1.5
AAG(LYS)	0.49	0.49	0.48	0.48	0.48	0.48	0.49	0.48	0.48	0.49	0.48	0.48	0.49	0.49	0.5	0.49	0.45	0.47	0.49	0.48	0.48	0.48	0.49	0.46	0.49	0.52	0.48	0.48	0.48	0.48	0.48	0.48	0.48	0.48	0.49	0.49	0.48	0.44	0.51	0.5
UUA(LEU)	1.93	1.93	1.93	1.92	1.93	1.92	1.93	1.93	1.92	1.92	1.93	1.93	1.93	1.99	1.89	1.93	2.04	1.94	1.93	1.93	1.93	1.93	1.9	1.98	1.95	1.92	1.93	1.93	1.93	1.94	1.93	1.94	1.92	1.93	1.93	1.97	1.93	1.99	1.95	2.01
UUG(LEU)	1.19	1.19	1.19	1.19	1.19	1.2	1.19	1.19	1.2	1.19	1.19	1.19	1.18	1.17	1.18	1.2	1.08	1.18	1.21	1.19	1.19	1.19	1.2	1.17	1.19	1.24	1.2	1.18	1.18	1.18	1.19	1.18	1.19	1.19	1.19	1.18	1.18	1.18	1.2	1.18
CUU(LEU)	1.27	1.27	1.26	1.27	1.27	1.27	1.27	1.27	1.27	1.27	1.27	1.27	1.27	1.24	1.27	1.27	1.31	1.26	1.27	1.27	1.27	1.26	1.24	1.25	1.27	1.29	1.26	1.27	1.27	1.27	1.26	1.26	1.27	1.26	1.26	1.28	1.27	1.25	1.28	1.27
CUC(LEU)	0.38	0.37	0.38	0.37	0.38	0.38	0.37	0.37	0.38	0.37	0.38	0.38	0.38	0.41	0.41	0.39	0.39	0.37	0.38	0.37	0.37	0.38	0.39	0.4	0.38	0.37	0.38	0.37	0.37	0.38	0.38	0.38	0.38	0.38	0.38	0.37	0.38	0.35	0.37	0.37
CUA(LEU)	0.88	0.88	0.88	0.89	0.88	0.88	0.88	0.88	0.88	0.89	0.87	0.87	0.88	0.83	0.85	0.86	0.83	0.88	0.86	0.88	0.88	0.87	0.88	0.84	0.87	0.84	0.87	0.88	0.89	0.88	0.88	0.88	0.88	0.87	0.88	0.84	0.88	0.87	0.84	0.82
CUG(LEU)	0.35	0.36	0.36	0.36	0.36	0.36	0.36	0.36	0.36	0.36	0.36	0.36	0.36	0.35	0.39	0.35	0.36	0.37	0.35	0.36	0.36	0.37	0.39	0.36	0.35	0.35	0.36	0.36	0.36	0.36	0.36	0.36	0.36	0.36	0.36	0.35	0.36	0.35	0.35	0.34
AUG(MET)	1	1	1	1	1	1	1	1	1	1	1	1	1	1	1	1	1	1	1	1	1	1	1	1	1	1	1	1	1	1	1	1	1	1	1	1	1	1	1	1
AAU(ASN)	1.54	1.53	1.54	1.53	1.54	1.53	1.53	1.54	1.53	1.53	1.53	1.53	1.53	1.56	1.55	1.53	1.52	1.54	1.53	1.54	1.54	1.54	1.52	1.57	1.55	1.56	1.54	1.54	1.54	1.54	1.54	1.54	1.54	1.54	1.55	1.56	1.53	1.55	1.56	1.55
AAC(ASN)	0.46	0.47	0.46	0.47	0.46	0.47	0.47	0.46	0.47	0.47	0.47	0.47	0.47	0.44	0.45	0.47	0.48	0.46	0.47	0.46	0.46	0.46	0.48	0.43	0.45	0.44	0.46	0.46	0.46	0.46	0.46	0.46	0.46	0.46	0.45	0.44	0.47	0.45	0.44	0.45
CCU(PRO)	1.61	1.61	1.6	1.6	1.61	1.61	1.61	1.6	1.61	1.61	1.6	1.61	1.61	1.61	1.63	1.56	1.59	1.6	1.56	1.6	1.6	1.6	1.6	1.61	1.6	1.64	1.6	1.58	1.59	1.6	1.6	1.6	1.61	1.6	1.62	1.6	1.62	1.59	1.63	1.66
CCC(PRO)	0.7	0.7	0.7	0.7	0.7	0.7	0.7	0.71	0.7	0.69	0.7	0.71	0.69	0.72	0.72	0.78	0.67	0.71	0.79	0.71	0.71	0.7	0.76	0.71	0.73	0.71	0.71	0.72	0.71	0.7	0.71	0.7	0.7	0.7	0.69	0.75	0.69	0.73	0.72	0.73
CCA(PRO)	1.12	1.12	1.13	1.13	1.13	1.12	1.13	1.13	1.12	1.14	1.13	1.12	1.14	1.14	1.14	1.11	1.22	1.13	1.11	1.12	1.13	1.14	1.11	1.14	1.18	1.11	1.12	1.13	1.14	1.13	1.13	1.13	1.13	1.13	1.13	1.15	1.13	1.16	1.11	1.07
CCG(PRO)	0.57	0.57	0.56	0.57	0.56	0.57	0.56	0.56	0.57	0.57	0.57	0.57	0.56	0.52	0.51	0.55	0.52	0.56	0.54	0.57	0.56	0.57	0.53	0.55	0.48	0.54	0.56	0.57	0.56	0.56	0.56	0.56	0.56	0.57	0.56	0.49	0.56	0.51	0.54	0.54
CAA(GLN)	1.57	1.57	1.57	1.57	1.57	1.57	1.57	1.57	1.57	1.57	1.57	1.57	1.57	1.59	1.56	1.54	1.62	1.57	1.54	1.57	1.57	1.56	1.55	1.58	1.59	1.59	1.57	1.57	1.57	1.57	1.57	1.57	1.57	1.56	1.58	1.59	1.57	1.57	1.59	1.59
CAG(GLN)	0.43	0.43	0.43	0.43	0.43	0.43	0.43	0.43	0.43	0.43	0.43	0.43	0.43	0.41	0.44	0.46	0.38	0.43	0.46	0.43	0.43	0.44	0.45	0.42	0.41	0.41	0.43	0.43	0.43	0.43	0.43	0.43	0.43	0.44	0.42	0.41	0.43	0.43	0.41	0.41
CGU(ARG)	1.39	1.38	1.39	1.38	1.39	1.38	1.38	1.38	1.38	1.39	1.38	1.38	1.39	1.41	1.4	1.32	1.3	1.37	1.32	1.37	1.38	1.37	1.36	1.38	1.36	1.39	1.37	1.37	1.37	1.37	1.36	1.37	1.38	1.37	1.39	1.41	1.37	1.38	1.4	1.42
CGC(ARG)	0.36	0.36	0.36	0.36	0.35	0.37	0.36	0.36	0.37	0.36	0.36	0.36	0.36	0.35	0.32	0.42	0.37	0.35	0.42	0.36	0.35	0.36	0.39	0.34	0.38	0.37	0.36	0.35	0.35	0.35	0.34	0.35	0.35	0.36	0.34	0.33	0.35	0.41	0.34	0.39
CGA(ARG)	1.49	1.5	1.49	1.51	1.5	1.51	1.51	1.51	1.51	1.5	1.51	1.51	1.5	1.47	1.45	1.5	1.49	1.51	1.51	1.51	1.51	1.51	1.45	1.54	1.47	1.37	1.51	1.51	1.51	1.5	1.51	1.5	1.49	1.51	1.5	1.44	1.51	1.44	1.42	1.43
CGG(ARG)	0.43	0.43	0.42	0.41	0.42	0.41	0.43	0.42	0.41	0.42	0.41	0.41	0.42	0.39	0.41	0.44	0.43	0.42	0.45	0.41	0.42	0.41	0.48	0.38	0.4	0.4	0.41	0.42	0.42	0.42	0.41	0.42	0.41	0.41	0.41	0.42	0.43	0.4	0.38	0.43
AGA(ARG)	1.69	1.69	1.69	1.69	1.68	1.68	1.68	1.69	1.68	1.68	1.68	1.69	1.69	1.76	1.75	1.73	1.77	1.7	1.72	1.7	1.7	1.7	1.67	1.7	1.77	1.82	1.7	1.69	1.7	1.71	1.7	1.71	1.71	1.7	1.71	1.78	1.7	1.72	1.82	1.72
AGG(ARG)	0.64	0.64	0.65	0.65	0.66	0.65	0.64	0.64	0.65	0.64	0.65	0.65	0.64	0.63	0.67	0.6	0.64	0.65	0.6	0.65	0.65	0.65	0.66	0.66	0.62	0.65	0.65	0.65	0.65	0.66	0.66	0.66	0.66	0.65	0.65	0.61	0.64	0.65	0.64	0.61
UCU(SER)	1.64	1.64	1.64	1.64	1.65	1.63	1.64	1.65	1.63	1.64	1.64	1.64	1.64	1.69	1.71	1.64	1.71	1.65	1.64	1.64	1.63	1.64	1.64	1.71	1.65	1.68	1.64	1.65	1.64	1.65	1.64	1.65	1.64	1.64	1.65	1.69	1.64	1.66	1.7	1.7
UCC(SER)	0.94	0.94	0.94	0.94	0.94	0.93	0.94	0.93	0.93	0.94	0.93	0.93	0.94	0.92	0.92	0.99	0.94	0.93	0.98	0.93	0.95	0.92	0.92	0.9	0.95	0.95	0.92	0.94	0.94	0.94	0.93	0.94	0.94	0.92	0.94	0.9	0.94	0.97	0.94	0.93
UCA(SER)	1.2	1.2	1.2	1.19	1.19	1.2	1.2	1.19	1.2	1.19	1.19	1.19	1.19	1.2	1.23	1.14	1.24	1.21	1.15	1.18	1.19	1.19	1.23	1.2	1.23	1.24	1.19	1.2	1.2	1.21	1.2	1.21	1.2	1.19	1.2	1.24	1.2	1.18	1.21	1.21
UCG(SER)	0.64	0.63	0.63	0.63	0.63	0.64	0.63	0.63	0.64	0.63	0.64	0.63	0.63	0.59	0.57	0.64	0.64	0.62	0.63	0.63	0.63	0.64	0.63	0.58	0.58	0.56	0.64	0.62	0.63	0.62	0.64	0.62	0.63	0.64	0.62	0.57	0.63	0.62	0.57	0.55
AGU(SER)	1.22	1.23	1.23	1.23	1.23	1.24	1.23	1.23	1.24	1.23	1.23	1.24	1.23	1.25	1.2	1.19	1.08	1.24	1.19	1.23	1.23	1.24	1.2	1.21	1.26	1.22	1.24	1.23	1.22	1.22	1.23	1.22	1.23	1.24	1.23	1.26	1.23	1.18	1.21	1.23
AGC(SER)	0.37	0.37	0.36	0.37	0.36	0.37	0.37	0.37	0.37	0.37	0.37	0.37	0.37	0.35	0.38	0.41	0.39	0.35	0.41	0.37	0.37	0.37	0.38	0.39	0.32	0.36	0.37	0.36	0.37	0.37	0.36	0.37	0.36	0.37	0.37	0.34	0.37	0.39	0.37	0.37
ACU(THR)	1.61	1.61	1.62	1.6	1.62	1.6	1.61	1.61	1.6	1.61	1.6	1.6	1.61	1.64	1.6	1.61	1.52	1.61	1.62	1.6	1.61	1.6	1.61	1.67	1.67	1.67	1.6	1.61	1.62	1.62	1.62	1.62	1.62	1.6	1.62	1.65	1.61	1.67	1.64	1.65
ACC(THR)	0.71	0.7	0.7	0.71	0.69	0.71	0.71	0.71	0.71	0.71	0.71	0.71	0.71	0.72	0.7	0.75	0.73	0.7	0.74	0.71	0.7	0.71	0.75	0.63	0.7	0.69	0.71	0.7	0.7	0.7	0.69	0.7	0.7	0.71	0.69	0.71	0.7	0.66	0.69	0.7
ACA(THR)	1.27	1.27	1.27	1.27	1.27	1.27	1.27	1.27	1.27	1.27	1.27	1.27	1.27	1.24	1.26	1.18	1.31	1.28	1.18	1.28	1.28	1.27	1.22	1.24	1.25	1.23	1.27	1.27	1.27	1.28	1.27	1.28	1.27	1.27	1.28	1.27	1.27	1.24	1.26	1.27
ACG(THR)	0.41	0.41	0.41	0.41	0.42	0.42	0.41	0.42	0.42	0.41	0.42	0.42	0.41	0.39	0.44	0.46	0.44	0.42	0.46	0.42	0.41	0.43	0.43	0.46	0.38	0.41	0.42	0.41	0.41	0.41	0.42	0.41	0.42	0.42	0.4	0.38	0.41	0.43	0.41	0.39
GUU(VAL)	1.52	1.52	1.52	1.52	1.53	1.53	1.52	1.52	1.53	1.53	1.52	1.52	1.52	1.54	1.47	1.55	1.53	1.52	1.55	1.52	1.52	1.52	1.51	1.54	1.5	1.57	1.52	1.52	1.52	1.52	1.52	1.52	1.52	1.52	1.53	1.55	1.52	1.54	1.53	1.54
GUC(VAL)	0.42	0.42	0.42	0.41	0.42	0.41	0.42	0.42	0.41	0.42	0.42	0.41	0.42	0.45	0.45	0.45	0.51	0.42	0.46	0.41	0.41	0.41	0.44	0.42	0.45	0.41	0.41	0.42	0.41	0.42	0.41	0.42	0.42	0.41	0.41	0.42	0.41	0.48	0.44	0.43
GUA(VAL)	1.49	1.49	1.49	1.49	1.49	1.49	1.49	1.48	1.49	1.48	1.49	1.49	1.48	1.51	1.54	1.48	1.45	1.5	1.48	1.5	1.5	1.5	1.5	1.55	1.51	1.5	1.5	1.48	1.5	1.5	1.5	1.49	1.5	1.5	1.5	1.52	1.5	1.47	1.49	1.5
GUG(VAL)	0.57	0.57	0.57	0.57	0.56	0.57	0.57	0.57	0.57	0.57	0.57	0.57	0.58	0.51	0.54	0.52	0.51	0.57	0.52	0.56	0.56	0.56	0.55	0.49	0.54	0.53	0.57	0.58	0.56	0.57	0.57	0.57	0.56	0.56	0.56	0.51	0.57	0.5	0.54	0.53
UGG(TRP)	1	1	1	1	1	1	1	1	1	1	1	1	1	1	1	1	1	1	1	1	1	1	1	1	1	1	1	1	1	1	1	1	1	1	1	1	1	1	1	1
UAU(TYR)	1.63	1.63	1.63	1.63	1.63	1.63	1.63	1.63	1.63	1.63	1.63	1.63	1.63	1.62	1.61	1.59	1.58	1.63	1.6	1.62	1.63	1.62	1.61	1.61	1.62	1.63	1.63	1.63	1.63	1.63	1.63	1.63	1.63	1.63	1.63	1.61	1.63	1.63	1.63	1.61
UAC(TYR)	0.37	0.37	0.37	0.37	0.37	0.37	0.37	0.37	0.37	0.37	0.37	0.37	0.37	0.38	0.39	0.41	0.42	0.37	0.4	0.38	0.37	0.38	0.39	0.39	0.38	0.37	0.37	0.37	0.37	0.37	0.37	0.37	0.37	0.37	0.37	0.39	0.37	0.37	0.37	0.39

## Sheet: Table S7 
Table S7.Protein-coding gene ka/ks ratio in Amaranthus.
Gene	A.acanthochiton	A.albus	A.arenicola	A.australis	A.blitoides	A.blitum	A.bouchonii	A.cannabinus	A.capensis	A.crispus	A.cruentus	A.deflexus	A.dubius	A.floridanus	A.greggii	A.hybridus	A.hypochondriacus	A.palmeri	A.polygonoides	A.powellii	A.retroflexus	A.spinosus	A.standleyanus	A.tricolor	A.tuberculatus	A.viridis	A.watsonii
accD	0.26503	0.428091	0.26503	0.17085	0.321417	0.365316	0.264209	0.304788	0.8613	0.573573	NA	0.79372	0.364633	0.26503	0.166871	NA	NA	0.143138	0.455575	NA	0.264209	0.863024	0.573573	0.960225	0.26503	1.32227	0.26503
atpA	0	0	0	0	0	0.0718928	0.254599	0	0.126149	0	NA	0	0	0	0.0654075	0	NA	0	0.0385989	NA	0.254599	0	0	0.090463	0	0	0
atpB	0	0.0726402	0	0	0	0	0	0	0	0	NA	0	0	0	0	NA	NA	0.111747	0	NA	0	0	0	0.0898028	0	0	0.089514
atpE	0.316829	0.316829	0.316829	0.316829	0.316829	0.316829	0.316829	0.316829	0.191594	0.316829	0	0.316829	0.316829	0.316829	0.189842	0	0	0.316829	0.432606	NA	0.316829	0.316829	0.117999	0.316829	0.316829	0.316829	0.316829
atpF	0	0.201775	0.100818	0	0	0	NA	0	0.742646	0	NA	0	NA	0.100818	0	NA	NA	0	0	NA	NA	NA	0	0	0.100818	0	0
atpH	NA	NA	NA	NA	NA	NA	NA	NA	NA	NA	NA	NA	NA	NA	NA	NA	NA	NA	NA	NA	NA	NA	NA	NA	NA	NA	NA
atpI	0.320167	NA	0	NA	NA	NA	NA	0.320167	0.497654	NA	NA	0.320606	0	0	0.320167	NA	NA	0	NA	NA	NA	0	NA	0.106544	0	NA	0
ccsA	NA	0.207769	0.178768	0.207769	1.04371	0.208095	NA	NA	0.472868	0.453349	NA	0.288108	0	0.178768	NA	NA	NA	0.208518	1.26804	NA	NA	0	0.453349	0.397647	0.289203	0.354429	0.208518
cemA	0	0	0	0.0907219	0.180739	0	NA	0	0	0	NA	0	NA	0	0	NA	NA	0	0	NA	NA	NA	0	0	0	0	0
clpP	NA	1.06003	NA	0.23534	0.923905	0.923905	0	0.11781	0.923905	0.923905	NA	0.497138	NA	NA	NA	NA	NA	NA	0.23534	NA	0.200017	NA	0.923905	0.23534	NA	0.497138	0
infA	NA	NA	NA	NA	NA	NA	NA	NA	0	0	NA	NA	NA	NA	NA	NA	NA	NA	NA	NA	NA	NA	0	NA	NA	NA	NA
matK	0.636877	0.712503	0.636877	1.11204	1.15687	2.04584	NA	1.15905	1.27848	1.52944	NA	1.76184	1.27385	0.636877	0.444982	NA	NA	0.264567	0.374853	NA	NA	1.01583	1.52944	0.364169	0.765674	0.850205	0.264567
ndhA	0.0678331	0.0727623	0.0678331	0.0728145	0.122263	0.164777	0	0.0579214	0.244888	0.193768	NA	0.245464	0	0.0678331	0.0650964	0	NA	0.0485006	0.43829	NA	0	0	0.193768	0.18534	0.0678331	0.0874759	0.0485006
ndhB	0.239731	0.239731	0.239731	0.480979	0.239731	0.239731	NA	0.480979	0.239731	0.479444	NA	0.239731	NA	0.239731	0.239731	NA	NA	0.480807	0.119382	NA	NA	NA	0.479444	0.239731	0.239731	0.239731	0.722419
ndhC	NA	NA	0	NA	NA	NA	NA	NA	NA	0	NA	NA	NA	0	NA	NA	NA	0	0	NA	NA	NA	0	NA	0	NA	0
ndhD	0.336382	0.329312	0.248977	0.475742	0.40856	0.361593	0.0649127	0.34638	0.257684	0.429464	0	0.412899	0	0.248977	0.307241	0	0	0.306172	0.306397	NA	0.10252	0.187414	0.316704	0.238494	0.320562	0.344966	0.306172
ndhE	0	0	0	0	0	0	0	0	0	0	NA	0	0	0	0	NA	NA	0.310386	0	NA	0	0	0	0.226487	0	0	0.310386
ndhF	0.662344	0.797283	0.873444	0.722879	0.48414	0.569548	NA	0.779796	0.755644	0.654606	NA	0.652895	0.385256	0.544451	0.411652	0.209662	NA	0.749203	0.764329	NA	NA	0.385256	0.654606	0.707352	0.873444	0.414633	0.79021
ndhG	0.317431	0.96113	0	0.120812	0.319267	0.427957	NA	0.120812	0.516403	0.303997	NA	0.319898	0	0	0	NA	NA	0	0.242011	NA	NA	0	0.303997	0.516403	0	0.229566	0
ndhH	0.392777	0.151466	0.392777	0.155745	0.15106	0.0973053	0	0.155745	0.155745	0.551609	NA	0.155745	0	0.277439	0.392777	NA	NA	0.155787	0.137787	NA	0	NA	0.551609	0.159181	0.392777	0.155745	0.155787
ndhI	NA	NA	0	NA	NA	0.286744	NA	NA	0.286744	NA	NA	NA	0	0	0	NA	NA	NA	0	NA	NA	0	NA	0.412598	0	NA	NA
ndhJ	NA	0.707597	NA	0.707597	0.402935	0.707597	NA	0.707597	0.707597	0.864308	NA	0.28607	0.207595	NA	NA	NA	NA	NA	0.282043	NA	NA	0.207595	0.864308	0.707597	NA	0.707597	NA
ndhK	0.100354	0.116339	0.1239	0.225032	0.115283	0.231448	NA	0.225032	0.115283	0.231448	NA	0.114659	NA	0.170877	0	NA	NA	0.100354	0.0616128	NA	NA	NA	0.231448	0.181718	0.170877	0.298113	0.100354
petA	0	0	0	0.197094	0	0.183272	0	0.117231	0	0	NA	0	0	0	0	NA	NA	0	0.101444	NA	0	NA	0	0	0	0	0
petB	0	0	0	0	0.136329	0	0	0	0	0	0	0	0	0	0	0	0	0	0	NA	0	0	0	0	0	0	0
petD	0	0	0	0	0	0	0	0	0	0	NA	0	0	0	0	NA	NA	0	0	NA	0	0	0	0	0	0	0
petG	NA	NA	NA	NA	NA	NA	NA	NA	NA	NA	NA	NA	NA	NA	NA	NA	NA	NA	NA	NA	NA	NA	NA	NA	NA	NA	NA
petL	NA	NA	NA	NA	NA	NA	NA	NA	NA	NA	NA	0	NA	NA	NA	NA	NA	NA	NA	NA	NA	NA	NA	NA	NA	NA	NA
petN	NA	NA	NA	NA	NA	NA	NA	NA	NA	NA	NA	NA	NA	NA	NA	NA	NA	0	NA	NA	NA	NA	NA	NA	NA	NA	NA
psaA	0.413521	0.109261	0.741881	0.370246	0.291846	0.157784	0.311271	0.291681	0.185229	0.185015	NA	0.127573	0.239691	0.412804	0.741881	NA	NA	0.402681	0.413521	NA	0.311271	0.239691	0.185015	0.239906	0.741881	0.111838	0.934977
psaB	0	NA	0	0.304099	0	0	NA	NA	0	0	NA	0	0	0	0	NA	NA	0	0	NA	NA	0	0	0	0	0	0
psaC	NA	NA	NA	NA	NA	NA	NA	NA	NA	NA	NA	0	0	NA	NA	NA	NA	NA	NA	NA	NA	0	NA	NA	NA	0	NA
psaI	NA	NA	NA	NA	NA	NA	NA	NA	NA	NA	NA	NA	NA	NA	NA	NA	NA	NA	NA	NA	NA	NA	NA	NA	NA	NA	NA
psaJ	NA	NA	NA	NA	NA	NA	NA	NA	NA	NA	NA	NA	NA	NA	NA	NA	NA	NA	NA	NA	NA	NA	NA	NA	NA	NA	NA
psbA	0	0.11314	0	0.11314	0.0937752	0.0632274	NA	0.11314	0.11314	0.11314	NA	0.0937752	NA	0	0	NA	NA	0	0.0521585	NA	NA	NA	0.11314	0.0575568	0	0.0937752	0
psbB	0.0750148	0.106205	0.0851883	0.0635901	0.0714815	0.183915	0	0.0637035	0.105776	0.124785	0	0.106205	0	0.0851883	0.139282	0	0	0.0851883	0.0691209	NA	0	0	0.124785	0.123689	0.0851883	0.2154	0.0851883
psbC	0	0	0	0	0	0	0	0	0	0	NA	0	0	0	0	NA	NA	0	0	NA	0	0	0	0	0	0	0
psbD	0	0	0	0	0	0	0	0	0	0	NA	0	0	0	0	NA	NA	0	0	NA	0	0	0	0	0	0	0
psbE	NA	NA	NA	NA	NA	NA	NA	NA	NA	NA	NA	NA	NA	NA	NA	NA	NA	NA	NA	NA	NA	NA	NA	NA	NA	NA	NA
psbF	NA	NA	NA	NA	NA	NA	NA	NA	NA	NA	NA	NA	NA	NA	NA	NA	NA	NA	NA	NA	NA	NA	NA	NA	NA	NA	NA
psbH	0	0	0	0	0	0	0	0	0	0	0	0	0	0	0	0	0	0	0	NA	0	0	0	0	0	0	0
psbI	NA	NA	NA	NA	NA	0	NA	NA	0	0	NA	0	NA	NA	NA	NA	NA	NA	NA	NA	NA	NA	0	0	NA	0	NA
psbJ	NA	NA	NA	NA	NA	0	NA	NA	NA	NA	NA	NA	NA	NA	NA	NA	NA	NA	NA	NA	NA	NA	NA	NA	NA	NA	NA
psbK	NA	NA	NA	NA	NA	0	NA	NA	0	0	0	0	NA	NA	NA	0	0	NA	NA	NA	NA	NA	0	0	NA	0	NA
psbL	NA	NA	NA	NA	NA	NA	NA	NA	NA	NA	NA	NA	NA	NA	NA	NA	NA	NA	NA	NA	NA	NA	NA	NA	NA	NA	NA
psbM	NA	NA	NA	0	NA	NA	NA	0	0	NA	NA	NA	NA	NA	NA	NA	NA	NA	NA	NA	NA	NA	NA	NA	NA	NA	NA
psbN	NA	NA	NA	NA	NA	NA	NA	NA	NA	NA	NA	NA	NA	NA	NA	NA	NA	NA	NA	NA	NA	NA	NA	NA	NA	NA	NA
psbT	0	0	0	0	0	0	NA	0	0	0	NA	0	0	0	0	NA	NA	0	0	NA	NA	0	0	0	0	0	0
psbZ	NA	NA	NA	NA	NA	0	NA	NA	NA	NA	NA	NA	NA	NA	NA	NA	NA	NA	NA	NA	NA	NA	NA	NA	NA	NA	NA
rbcL	0.76526	1.12381	0.76526	0.298826	0.76526	0.32332	NA	0.424742	0.323972	0.423254	NA	0.423254	NA	0.76526	0.76526	NA	NA	0.231461	0.76526	NA	NA	NA	0.423254	0.323707	0.76526	0.76526	0.190465
rpl14	NA	NA	NA	NA	0	NA	NA	NA	NA	NA	NA	0	NA	NA	0	NA	NA	NA	NA	NA	NA	NA	NA	NA	NA	NA	NA
rpl16	0	0.965717	0	0	0.884761	0.260379	NA	NA	0.475204	0.475204	NA	0.475204	0.965717	0	0	0.965717	NA	0	0	0.965717	0.965717	1.70874	0.475204	0	0.475204	0	0
rpl2	NA	NA	NA	NA	0	0	NA	NA	NA	NA	NA	NA	NA	NA	NA	NA	NA	NA	NA	NA	NA	NA	NA	NA	NA	NA	NA
rpl20	NA	NA	NA	0	0	NA	NA	0	NA	NA	NA	NA	NA	NA	NA	NA	NA	NA	0	NA	NA	NA	NA	NA	NA	NA	NA
rpl22	0.275936	0.617166	0.211913	0.610883	0.617166	0.169843	0.277608	0.610883	0.4161	0.496057	0	0.746919	0.275063	0.211913	0.657657	0	0	0.406681	0.265797	NA	0.277608	0.0961293	0.496057	0.421892	0.213878	0.739146	0.340058
rpl23	NA	NA	NA	NA	NA	NA	NA	NA	NA	NA	NA	NA	NA	NA	NA	NA	NA	NA	NA	NA	NA	NA	NA	NA	NA	NA	NA
rpl32	0	0	0	0	0	0.0907974	NA	0	0.102153	0	NA	0	NA	0	0	NA	NA	0.284721	NA	NA	NA	NA	0	0.102153	0	0	0.284721
rpl33	NA	NA	NA	NA	NA	NA	NA	NA	NA	NA	NA	NA	NA	NA	NA	NA	NA	NA	NA	NA	NA	NA	NA	NA	NA	NA	NA
rpl36	NA	NA	NA	NA	NA	NA	NA	NA	0	NA	NA	NA	NA	NA	NA	NA	NA	NA	NA	NA	NA	NA	NA	0	NA	NA	NA
rpoA	0.369256	0.369256	0.369256	0.201423	0.331499	0.548204	NA	0.152228	0.331988	0.146412	NA	0.123396	NA	0.369256	0.421608	NA	NA	0.369256	0.203721	NA	NA	NA	0.146412	0.331988	0.369256	0.146412	0.424484
rpoB	0	0.10232	0.0530708	0.0348651	0	0.0451631	NA	0.102268	0.131594	0.108581	NA	0.0451631	0	0	0.045007	NA	NA	0	0.154073	NA	NA	0	0.108581	0.138445	0	0.112351	0
rpoC1	0.185556	0.0760193	0.299449	0.0610064	0.0424674	0.140878	NA	0.0596638	0.140878	0.0992228	NA	0.104677	NA	0.299449	0.299449	NA	NA	0.299449	0.061755	NA	NA	NA	0.0992228	0.166502	0.299449	0.136127	0.299449
rpoC2	0.307126	0.1233	0.218229	0.141681	0.215541	0.16268	0.179628	0.125921	0.232039	0.323288	NA	0.181451	0.18167	0.221337	0.242292	NA	NA	0.198828	0.216291	NA	0.179628	0.201805	0.309879	0.194944	0.221337	0.190929	0.198828
rps11	NA	NA	NA	NA	0.355551	0	NA	NA	0	NA	NA	0	NA	NA	NA	NA	NA	0	NA	NA	NA	NA	NA	NA	0	NA	0
rps12	0	NA	0	NA	NA	NA	NA	NA	NA	NA	NA	NA	NA	0	NA	NA	NA	0	NA	NA	NA	NA	NA	NA	0	NA	0
rps14	0.212646	0	0	0.302251	0	0.302251	0	0.302251	0.302251	0.302251	0	0.302251	0	0	0	0	0	0	0	NA	0	0	0.302251	0.302251	0	0.302251	0
rps15	0	0.197579	0	0.198918	0.297936	0.0962165	0.198982	0.198918	0	0	NA	0.0966175	0	0	0	NA	NA	0	0	NA	0.198982	0	0	0	0	0	0
rps16	NA	0	NA	NA	0	0	NA	NA	0	0	NA	0	0	NA	0	0	NA	0	NA	NA	0	0	0	0	0	0	0
rps18	NA	NA	NA	0	1.39289	0	0	NA	NA	NA	NA	0	NA	NA	NA	NA	NA	NA	NA	NA	0	NA	NA	NA	NA	0	NA
rps19	0	0.223737	0	0	0.223737	0.223737	NA	0	0.223737	0.223737	NA	0.223737	NA	0	0	NA	NA	0	0.731565	NA	NA	NA	0.223737	0	0.223737	0	0
rps2	0	0	0	0	0	0	0	0	0.296545	0	NA	0	NA	0	0	NA	NA	0	0	NA	NA	NA	0	0.431603	0	0	0
rps3	0	0.278687	0	0.205393	0.174638	0.234916	0	0.174638	0.286289	0.202832	NA	0.174638	0	0	0	NA	NA	0	0.132937	NA	0	0	0.277553	0.401354	0	0.174638	0
rps4	NA	NA	NA	NA	NA	NA	NA	NA	NA	NA	NA	NA	NA	NA	NA	NA	NA	NA	0.117293	NA	NA	NA	NA	NA	NA	NA	NA
rps7	NA	NA	NA	NA	NA	NA	NA	NA	NA	NA	NA	NA	NA	NA	NA	NA	NA	NA	NA	NA	NA	NA	NA	NA	NA	NA	NA
rps8	NA	NA	NA	NA	0.315711	NA	NA	NA	NA	NA	NA	NA	NA	NA	NA	NA	NA	NA	0.196138	NA	NA	NA	NA	NA	NA	NA	NA
ycf1	0.454722	0.372113	0.400006	0.469514	0.420003	0.490991	0.706529	0.328615	0.443788	0.336819	NA	0.468216	0.529025	0.452185	0.517432	NA	NA	0.496996	0.436552	NA	0.595143	0.529025	0.336819	0.63822	0.42954	0.491042	0.470578
ycf15	NA	NA	NA	NA	NA	NA	NA	NA	NA	NA	NA	NA	NA	NA	NA	NA	NA	NA	NA	NA	NA	NA	NA	NA	NA	NA	NA
ycf2	0.360746	0.721853	0.414043	0.403917	NA	1.06941	NA	NA	NA	NA	NA	NA	0.403915	0.414043	0.296829	NA	NA	0.475696	0.87131	NA	NA	0.20202	NA	NA	0.414043	NA	0.475696
ycf3	NA	NA	NA	NA	NA	0.278603	NA	NA	NA	NA	NA	NA	0	NA	NA	0	NA	0.278964	NA	NA	0	NA	NA	0.278603	NA	0.0994191	NA
ycf4	0	NA	NA	0	NA	0.294478	NA	NA	0.294478	0.109613	NA	0	NA	NA	NA	NA	NA	NA	0	NA	NA	NA	0.109613	0.715334	NA	NA	NA

## Sheet: Table S8
Table S8. Nucleotide polymorphism (Pi) in Amaranthus plastomes coding sequence region and intergenic regions.
Locus type	Locus	Pi
coding sequence region	psbJ	0.00058
	rps16	0.00527
	ndhI	0.00303
	ndhD	0.0059
	rpoC1	0.00265
	ndhC	0.00141
	petB	0.00333
	psaA	0.00167
	ndhG	0.00524
	petG	0
	rpl20	0.0011
	rps12	0.00094
	rps15	0.00536
	rpl33	0.00036
	psaB	0.0018
	atpH	0
	psbZ	0.00038
	rps19	0.00408
	psbK	0.00326
	rpl23	0
	rps2	0.00283
	atpI	0.00234
	ycf1	0.00738
	rps8	0.0019
	ycf15	0.00026
	rpl16	0.00338
	rpl22	0.0128
	clpP	0.00453
	atpE	0.00197
	psbI	0.00701
	petA	0.00198
	psaC	0.00199
	rpl32	0.00851
	atpF	0.00362
	rpoC2	0.00379
	psbM	0.00199
	rps14	0.00311
	infA	0.0012
	ndhJ	0.00394
	psbC	0.00143
	rpoA	0.00393
	psbH	0.00188
	matK	0.0052
	ndhE	0.00449
	psbF	0.0006
	cemA	0.00268
	ndhB	0.00099
	ndhF	0.00845
	ycf2	0.00066
	ndhH	0.00231
	petD	0.00238
	psaJ	0
	atpB	0.00207
	ycf4	0.00255
	psbD	0.00089
	rps4	0.0007
	rbcL	0.0019
	ndhK	0.0047
	rpl14	0.00059
	rps18	0.00253
	psbE	0
	psbB	0.0033
	ccsA	0.00385
	rpl36	0.00241
	petN	0.00079
	ycf3	0.00196
	rpl2	0.00026
	psbN	0
	psbT	0.00674
	rpoB	0.00208
	rps3	0.00518
	ndhA	0.00365
	petL	0.00074
	atpA	0.00284
	psbL	0.00407
	psaI	0
	accD	0.00319
	rps11	0.0017
	psbA	0.00298
	rps7	0
intergenic regions	ccsA_+_--rpl32_-_	0.01428
	petN_-_--psbM_-_	0.00531
	petG_+_--petL_-_	0.00704
	ndhJ_+_--ndhK_-_	0.0018
	psbN_-_--psbT_-_	0.01768
	ndhE_+_--ndhG_-_	0.00786
	ndhB__exon2_-_--ycf2_-_	0.00054
	matK_+_--rps16__exon2_-_	0.00764
	rpoB_-_--rpoC1__exon1_+_	0
	clpP__exon1_+_--psbB_+_	0.00458
	ndhG_+_--ndhI_-_	0.00674
	psbC_-_--psbZ_+_	0.0055
	ndhA__exon2_-_--ndhI_+_	0.01018
	accD_-_--psaI_+_	0.00895
	ycf1_+_--ycf15_+_	0.00037
	rpl23_+_--ycf2_+_	0.00031
	infA_+_--rps8_-_	0.00636
	psaA_+_--ycf3__exon3_-_	0.00864
	matK_-_--psbA_+_	0.00588
	ccsA_-_--ndhD_-_	0.01225
	petB__exon2_+_--psbH_-_	0.001
	rpoA_+_--rps11_-_	0.00529
	psbJ_+_--psbL_-_	0.0045
	psbF_-_--psbL_+_	0
	petA_-_--psbJ_-_	0.00768
	psbE_-_--psbF_+_	0
	rpoC2_-_--rps2_+_	0.00289
	psaA_-_--psaB_+_	0
	accD_+_--rbcL_-_	0.00656
	clpP__exon3_-_--rps12__exon1_+_	0.0051
	psbB_-_--psbT_+_	0.00343
	rps12__exon2_-_--rps12__exon3_+_	0
	atpI_+_--rps2_-_	0.00672
	ndhB__exon1_-_--ndhB__exon2_+_	0.00021
	atpE_-_--ndhC_+_	0.0066
	ndhA__exon1_-_--ndhA__exon2_+_	0.00695
	rps7_+_--ycf15_-_	0.00026
	petG_-_--psaJ_+_	0.00433
	atpH_+_--atpI_-_	0.0064
	infA_-_--rpl36_+_	0.00466
	rpl22_+_--rps19_-_	0.0203
	ndhJ_-_--rps4_+_	0.00741
	psbZ_-_--rps14_-_	0.00479
	psaB_-_--rps14_+_	0.00538
	ycf3__exon1_-_--ycf3__exon2_+_	0.00427
	rps16__exon1_-_--rps16__exon2_+_	0.00435
	rps15_+_--ycf1_-_	0.01056
	cemA_+_--ycf4_-_	0.00941
	psaI_-_--ycf4_+_	0.01129
	ndhB__exon1_+_--rps7_-_	0.00311
	ndhD_+_--psaC_-_	0.01402
	psbI_+_--psbK_-_	0.01158
	rpoC1__exon2_-_--rpoC2_+_	0.0091
	ndhA__exon1_+_--ndhH_-_	0
	petB__exon1_+_--petB__exon2_-_	0.00453
	cemA_-_--petA_+_	0.00868
	atpB_+_--rbcL_+_	0.00435
	rpl2_-_--rps19_+_	0
	rpl2_+_--rpl23_-_	0
	psbA_-_--rpl2_-_	0.00596
	clpP__exon2_-_--clpP__exon3_+_	0.004
	rpl14_-_--rps8_+_	0.00699
	petD__exon2_-_--rpoA_-_	0.00863
	rps12__exon2_+_--ycf15_-_	0.00095
	atpF__exon1_-_--atpF__exon2_+_	0.00644
	petN_+_--rpoB_+_	0.00908
	rpl33_-_--rps18_+_	0.01209
	ndhH_+_--rps15_-_	0
	petB__exon1_-_--petD__exon1_+_	0.00381
	ycf3__exon2_-_--ycf3__exon3_+_	0.00394
	petD__exon1_-_--petD__exon2_+_	0.00587
	psbD_+_--psbM_+_	0.00737
	psaJ_-_--rpl33_+_	0.0116
	rpoC1__exon1_-_--rpoC1__exon2_+_	0.00647
	psbH_+_--psbN_+_	0.00627
	rpl22_-_--rps3_+_	0
	atpA_-_--psbI_-_	0.00768
	clpP__exon1_-_--clpP__exon2_+_	0.00422
	rpl20_-_--rps18_-_	0.00298
	atpA_+_--atpF__exon2_-_	0.03256
	ndhF_+_--rpl32_+_	0.01351
	ndhE_-_--psaC_+_	0.01064
	psbK_+_--rps16__exon1_+_	0.0038
	atpF__exon1_+_--atpH_-_	0.00886
	rps4_-_--ycf3__exon1_+_	0.01052
	rpl20_+_--rps12__exon1_-_	0.0048
	petL_+_--psbE_+_	0.00921
	rpl36_-_--rps11_+_	0.00877
	rps12__exon3_-_--rps7_+_	0

## Sheet: Table S9
Table S9. Material informations and platomes sequence accessions.
Number	Species	Genus	Family	NCBI accession
1	Amaranthus acanthochiton	Amaranthus	Amaranthaceae	SRR19158648
2	Amaranthus albus	Amaranthus	Amaranthaceae	NC065857
3	Amaranthus arenicola	Amaranthus	Amaranthaceae	SRR19158645
4	Amaranthus australis	Amaranthus	Amaranthaceae	SRR19158644
5	Amaranthus blitoides	Amaranthus	Amaranthaceae	NC065859
6	Amaranthus blitum	Amaranthus	Amaranthaceae	MT526777
7	Amaranthus bouchonii	Amaranthus	Amaranthaceae	PQ375111
8	Amaranthus cannabinus	Amaranthus	Amaranthaceae	SRR19158642
9	Amaranthus capensis	Amaranthus	Amaranthaceae	NC065855
10	Amaranthus crispus	Amaranthus	Amaranthaceae	NC065854
11	Amaranthus cruentus	Amaranthus	Amaranthaceae	ERR3021436
12	Amaranthus deflexus	Amaranthus	Amaranthaceae	NC065853
13	Amaranthus dubius	Amaranthus	Amaranthaceae	MZ397802
14	Amaranthus floridanus	Amaranthus	Amaranthaceae	SRR19158641
15	Amaranthus greggii	Amaranthus	Amaranthaceae	SRR19158640
16	Amaranthus hybridus	Amaranthus	Amaranthaceae	NC053787
17	Amaranthus hypochondriacus	Amaranthus	Amaranthaceae	MG836505
18	Amaranthus palmeri	Amaranthus	Amaranthaceae	MT312257
19	Amaranthus polygonoides	Amaranthus	Amaranthaceae	MT472619
20	Amaranthus powellii 1	Amaranthus	Amaranthaceae	PQ385849
21	Amaranthus powellii 2	Amaranthus	Amaranthaceae	PQ385850
22	Amaranthus retroflexus	Amaranthus	Amaranthaceae	MW646089
23	Amaranthus spinosus	Amaranthus	Amaranthaceae	NC065858
24	Amaranthus standleyanus	Amaranthus	Amaranthaceae	NC065856
25	Amaranthus tricolor	Amaranthus	Amaranthaceae	NC065013
26	Amaranthus tuberculatus	Amaranthus	Amaranthaceae	NC085814
27	Amaranthus viridis	Amaranthus	Amaranthaceae	MW679034
28	Amaranthus watsonii	Amaranthus	Amaranthaceae	SRR19158646
29	Achyranthes aspera	Achyranthes	Amaranthaceae	NC050063
30	Alternanthera sessilis	Alternanthera	Amaranthaceae	PP239384
31	Bassia scoparia	Bassia	Amaranthaceae	NC086517
32	Celosia argentea	Celosia	Amaranthaceae	MZ636551
33	Chenopodium album	Chenopodium	Amaranthaceae	MW417304
34	Cyathula officinalis	Cyathula	Amaranthaceae	OP936078
35	Froelichia latifolia	Froelichia	Amaranthaceae	MH286309
36	Gomphrena globosa	Gomphrena	Amaranthaceae	NC069834
37	Oxybasis glauca	Oxybasis	Amaranthaceae	MN422308
38	Ptilotus polystachyus	Ptilotus	Amaranthaceae	NC046575
39	Suaeda salsa	Suaeda	Amaranthaceae	NC045302
40	Phaulothamnus spinescens	Phaulothamnus	Achatocarpaceae	MH286322
